# Supplementary material for: Water in peripheral TM-interfaces of Orai1-channels triggers pore opening
Source: Commun Biol. 2024 Nov 16;7:1522. doi: 10.1038/s42003-024-07174-6 (PMC11569263; doi:10.1038/s42003-024-07174-6)
Supplement: Supplementary file 4 — Supplementary Movie 1 and 2 [file 42003_2024_7174_MOESM4_ESM.zip]

Archive with 2 entries (2 files):
- SupplementaryMovie2.mp4
- SupplementaryMovie1.mp4
